# Supplementary material for: Essential role of inverted repeat in Epstein–Barr virus IR-1 in B cell transformation; geographical variation of the viral genome
Source: Philos Trans R Soc Lond B Biol Sci. 2019 Apr 8;374(1773):20180299. doi: 10.1098/rstb.2018.0299 (PMC6501908; doi:10.1098/rstb.2018.0299)
Supplement: Table S1 [file rstb20180299supp4.xlsx]

## Sheet: Sheet1
Names of 241 EBV Genomes in multiple sequence alignment
Seq# (of 241)	Sample Name	Decorated sample name
1	AFB1	AFB1_$T2_$GGX_$CX
2	AG876	AG876_$T2_$GGF_$CC
3	AH Saliva 8192	AH_Saliva_8192_$T1_$GGA_$CN
4	AH Saliva 8471	AH_Saliva_8471_$T1_$GGA_$CN
5	AH Saliva 8489	AH_Saliva_8489_$T1_$GGA_$CN
6	AH Saliva 9077	AH_Saliva_9077_$T1_$GGA_$CN
7	AH Saliva 9316	AH_Saliva_9316_$T2_$GGA_$CN
8	Akata	Akata_$T1_$GGA_$CC
9	BL36	BL36_$T0_$GGF_$CC
10	BL37	BL37_$T1_$GGF_$CC
11	C666.1	C666.1_$T1_$GGA_$CC
12	CCH	CCH_$T1_$GGS_$CC
13	Cheptages	Cheptages_$T2_$GGF_$CC
14	CV-ARG	CV-ARG_$T1_$GGS_$CC
15	D3201.2	D3201.2_$T1_$GGA_$CC
16	Daudi	Daudi_$T1_$GGF_$CC
17	DF Tonsil T47	DF_Tonsil_T47_$T1_$GGS_$CC
18	DF Tonsil T49	DF_Tonsil_T49_$T1_$GGS_$CC
19	ebv13	ebv13_$T1_$GGE_$CN
20	ebv14	ebv14_$T1_$GGE_$CN
21	ebv15	ebv15_$T1_$GGE_$CN
22	ebv16	ebv16_$T2_$GGE_$CN
23	ebv17	ebv17_$T1_$GGE_$CN
24	ebv19	ebv19_$T1_$GGE_$CN
25	ebv21	ebv21_$T1_$GGE_$CN
26	ebv22	ebv22_$T1_$GGE_$CN
27	ebv23	ebv23_$T1_$GGE_$CN
28	ebv25	ebv25_$T1_$GGE_$CN
29	ebv27	ebv27_$T1_$GGE_$CN
30	ebv30	ebv30_$T1_$GGE_$CN
31	ebv31	ebv31_$T1_$GGE_$CN
32	ebv6	ebv6_$T1_$GGE_$CN
33	ebv7	ebv7_$T1_$GGE_$CN
34	ebv8	ebv8_$T1_$GGE_$CN
35	ebv9	ebv9_$T1_$GGE_$CN
36	EBVaGC1	EBVaGC1_$T1_$GGA_$CC
37	EBVaGC2	EBVaGC2_$T1_$GGA_$CC
38	EBVaGC3	EBVaGC3_$T1_$GGA_$CC
39	EBVaGC4	EBVaGC4_$T1_$GGA_$CC
40	EBVaGC5	EBVaGC5_$T1_$GGA_$CC
41	EBVaGC6	EBVaGC6_$T1_$GGA_$CC
42	EBVaGC7	EBVaGC7_$T1_$GGA_$CC
43	EBVaGC8	EBVaGC8_$T1_$GGA_$CC
44	EBVaGC9	EBVaGC9_$T1_$GGA_$CC
45	FNR	FNR_$T1_$GGS_$CC
46	GD1	GD1_$T1_$GGA_$CC
47	GD2	GD2_$T1_$GGA_$CC
48	GK Akuba	GK_Akuba_$T1_$GGF_$CC
49	GK BL16	GK_BL16_$T2_$GGF_$CC
50	GK BL18	GK_BL18_$T1_$GGF_$CC
51	GK BL36	GK_BL36_$T1_$GGF_$CC
52	GK BL42	GK_BL42_$T1_$GGF_$CC
53	GK BL44	GK_BL44_$T1_$GGF_$CC
54	GK BL60	GK_BL60_$T1_$GGF_$CC
55	GK BL67	GK_BL67_$T1_$GGE_$CC
56	GK BL72	GK_BL72_$T1_$GGF_$CC
57	GK Farage	GK_Farage_$T1_$GGU_$CC
58	GK LY47	GK_LY47_$T1_$GGF_$CC
59	GK LY65	GK_LY65_$T1_$GGF_$CC
60	GK PUT	GK_PUT_$T2_$GGF_$CC
61	GK RUDU	GK_RUDU_$T1_$GGF_$CC
62	H002213	H002213_$T1_$GGF_$CC
63	H018436D	H018436D_$T1_$GGF_$CC
64	H03753A	H03753A_$T1_$GGF_$CC
65	H058015C	H058015C_$T1_$GGF_$CC
66	HKN14	HKN14_$T1_$GGA_$CC
67	HKN15	HKN15_$T1_$GGA_$CC
68	HKN19	HKN19_$T1_$GGA_$CC
69	HKNPC1	HKNPC1_$T1_$GGA_$CC
70	HL01	HL01_$T1_$GGE_$CC
71	HL02	HL02_$T1_$GGE_$CC
72	HL04	HL04_$T1_$GGE_$CC
73	HL05	HL05_$T1_$GGE_$CC
74	HL08	HL08_$T1_$GGE_$CC
75	HL09	HL09_$T1_$GGE_$CC
76	HL11	HL11_$T1_$GGE_$CC
77	HU11393	HU11393_$T1_$GGF_$CC
78	IMS Saliva 10	IMS_Saliva_10_$T1_$GGE_$CN
79	IMS Saliva 12	IMS_Saliva_12_$T1_$GGA_$CN
80	IMS Saliva 120	IMS_Saliva_120_$T1_$GGA_$CN
81	IMS Saliva 162	IMS_Saliva_162_$T1_$GGE_$CN
82	IMS Saliva 170	IMS_Saliva_170_$T1_$GGN_$CN
83	IMS Saliva 177	IMS_Saliva_177_$T1_$GGN_$CN
84	IMS Saliva 193	IMS_Saliva_193_$T1_$GGE_$CN
85	IMS Saliva 204	IMS_Saliva_204_$T1_$GGE_$CN
86	IMS Saliva 220	IMS_Saliva_220_$T1_$GGN_$CN
87	IMS Saliva 231	IMS_Saliva_231_$T1_$GGU_$CN
88	IMS Saliva 243	IMS_Saliva_243_$T1_$GGA_$CN
89	IMS Saliva 248	IMS_Saliva_248_$T1_$GGN_$CN
90	IMS Saliva 250	IMS_Saliva_250_$T1_$GGA_$CN
91	IMS Saliva 31	IMS_Saliva_31_$T1_$GGN_$CN
92	IMS Saliva 49	IMS_Saliva_49_$T1_$GGA_$CN
93	IMS Saliva 52	IMS_Saliva_52_$T1_$GGA_$CN
94	IMS Saliva 6	IMS_Saliva_6_$T1_$GGE_$CN
95	IMS Saliva 70	IMS_Saliva_70_$T1_$GGE_$CN
96	IMS Saliva 71	IMS_Saliva_71_$T1_$GGE_$CN
97	IMS Saliva 9	IMS_Saliva_9_$T1_$GGE_$CN
98	JC 002	JC_002_$T1_$GGU_$CN
99	JC 023	JC_023_$T1_$GGU_$CN
100	JC 030-18	JC_030-18_$T1_$GGU_$CN
101	JC 030-29	JC_030-29_$T1_$GGU_$CN
102	JC 037	JC_037_$T1_$GGU_$CN
103	JC 040	JC_040_$T1_$GGU_$CN
104	JC V005	JC_V005_$T1_$GGU_$CN
105	JC V006	JC_V006_$T1_$GGU_$CN
106	Jijoye	Jijoye_$T2_$GGF_$CC
107	JM LCL IK	JM_LCL_IK_$T1_$GGI_$CN
108	JM LCL IN	JM_LCL_IN_$T1_$GGI_$CN
109	JM LCL MU	JM_LCL_MU_$T1_$GGI_$CN
110	JM LCL SU	JM_LCL_SU_$T1_$GGI_$CN
111	JM NKTLY 218.1	JM_NKTLY_218.1_$T1_$GGI_$CC
112	JM NKTLY 96.1	JM_NKTLY_96.1_$T1_$GGI_$CC
113	JM NKTLY 98.1	JM_NKTLY_98.1_$T1_$GGI_$CC
114	JM NPC biop 162	JM_NPC_biop_162_$T1_$GGI_$CC
115	JM NPC biop 238	JM_NPC_biop_238_$T1_$GGI_$CC
116	JM NPC biop 27	JM_NPC_biop_27_$T1_$GGI_$CC
117	JM NPC biop 51	JM_NPC_biop_51_$T1_$GGI_$CC
118	JM NPC bru 178	JM_NPC_bru_178_$T1_$GGI_$CC
119	JM NPC bru 238	JM_NPC_bru_238_$T1_$GGI_$CC
120	JM NPC bru 377	JM_NPC_bru_377_$T1_$GGI_$CC
121	JM NPC bru 38	JM_NPC_bru_38_$T1_$GGI_$CC
122	JM NPC bru 51	JM_NPC_bru_51_$T1_$GGI_$CC
123	JM NPC bru L16	JM_NPC_bru_L16_$T1_$GGI_$CC
124	JM NPC bru L2	JM_NPC_bru_L2_$T1_$GGI_$CC
125	JM NPC bru L29	JM_NPC_bru_L29_$T1_$GGI_$CC
126	JM NPC bru L3	JM_NPC_bru_L3_$T1_$GGI_$CC
127	JM NPC bru L37	JM_NPC_bru_L37_$T1_$GGI_$CC
128	JM NPC bru L4	JM_NPC_bru_L4_$T2_$GGI_$CC
129	JM NPC bru L41	JM_NPC_bru_L41_$T1_$GGI_$CC
130	JM NPC bru L42	JM_NPC_bru_L42_$T1_$GGI_$CC
131	JM NPC bru L47	JM_NPC_bru_L47_$T1_$GGI_$CC
132	JM NPC bru L5	JM_NPC_bru_L5_$T1_$GGI_$CC
133	JM NPC bru L7	JM_NPC_bru_L7_$T2_$GGI_$CC
134	JM Saliva 18	JM_Saliva_18_$T1_$GGF_$CN
135	JM Saliva 20	JM_Saliva_20_$T2_$GGF_$CN
136	JM Saliva 33	JM_Saliva_33_$T1_$GGF_$CN
137	JM Saliva 5	JM_Saliva_5_$T1_$GGF_$CN
138	JW BL121B	JW_BL121B_$T1_$GGF_$CC
139	JW BL17A	JW_BL17A_$T1_$GGF_$CC
140	JW BL43B	JW_BL43B_$T1_$GGF_$CC
141	K4123	K4123-Mi_$T1_$GGU_$CN
142	K4413	K4413-Mi_$T1_$GGU_$CC
143	HKNPC2	KF992564_$T1_$GGA_$CC
144	HKNPC3	KF992565_$T1_$GGA_$CC
145	HKNPC4	KF992566_$T1_$GGA_$CC
146	HKNPC5	KF992567_$T1_$GGA_$CC
147	HKNPC6	KF992568_$T1_$GGA_$CC
148	HKNPC7	KF992569_$T1_$GGA_$CC
149	HKNPC8	KF992570_$T1_$GGA_$CC
150	HKNPC9	KF992571_$T1_$GGA_$CC
151	L591	L591_$T1_$GGE_$CC
152	LC1	LC1_$T1_$GGA_$CC
153	LC2	LC2_$T1_$GGA_$CC
154	LC3	LC3_$T1_$GGA_$CC
155	LC4	LC4_$T1_$GGA_$CC
156	M81	M81_$T1_$GGA_$CC
157	M81 gDNA	M81_gDNA_$T1_$GGA_$CC
158	M-ABA	M-ABA_$T1_$GGF_$CC
159	Mak_1	Mak_1_$T1_$GGF_$CC
160	Makau	Makau_$T1_$GGF_$CC
161	MP	MP_$T1_$GGS_$CC
162	Mutu	Mutu_$T1_$GGF_$CC
163	B95-8/NC_007605	B95-8/NC_007605_$T1_$GGU_$CN_Reference
164	P11-871	P11-871_$T1_$GGA_$CN
165	P12-1026	P12-1026_$T1_$GGA_$CN
166	P1-812	P1-812_$T1_$GGA_$CN
167	P1-T1	P1-T1_$T1_$GGE_$CC
168	P2-1213	P2-1213_$T1_$GGA_$CN
169	P2-T1	P2-T1_$T1_$GGE_$CC
170	P3-2670	P3-2670_$T1_$GGA_$CN
171	P3HR1 c16	P3HR1_c16_$T2_$GGF_$CC
172	P3-T1	P3-T1_$T1_$GGE_$CC
173	P4-2274	P4-2274_$T1_$GGA_$CN
174	P4-T1	P4-T1_$T1_$GGE_$CC
175	P5-1294	P5-1294_$T1_$GGA_$CN
176	P6-1751	P6-1751_$T1_$GGA_$CN
177	P7-2634	P7-2634_$T1_$GGA_$CN
178	P8-414	P8-414_$T1_$GGA_$CN
179	P9-2631	P9-2631_$T1_$GGA_$CN
180	pLCL-TRL1-pre	pLCL-TRL1-pre_$T1_$GGU_$CC
181	pLCL-TRL595	pLCL-TRL595_$T1_$GGU_$CC
182	RK LCL H12	RK_LCL_H12_$T1_$GGP_$CN
183	RK LCL H16	RK_LCL_H16_$T1_$GGP_$CN
184	RK LCL H35	RK_LCL_H35_$T1_$GGP_$CN
185	RK LCL L12	RK_LCL_L12_$T1_$GGP_$CN
186	RK LCL L19	RK_LCL_L19_$T2_$GGP_$CN
187	RK LCL L2	RK_LCL_L2_$T1_$GGP_$CN
188	RK LCL L24	RK_LCL_L24_$T1_$GGP_$CN
189	RK LCL L3	RK_LCL_L3_$T2_$GGP_$CN
190	RK LCL L4	RK_LCL_L4_$T2_$GGP_$CN
191	RK LCL L5	RK_LCL_L5_$T1_$GGP_$CN
192	RPF	RPF_$T1_$GGS_$CC
193	Saliva1	Saliva1_$T1_$GGA_$CN
194	SCL	SCL_$T1_$GGS_$CC
195	sLCL-1.02	sLCL-1.02_$T1_$GGF_$CN
196	sLCL-1.04	sLCL-1.04_$T1_$GGF_$CN
197	sLCL-1.05	sLCL-1.05_$T1_$GGF_$CN
198	sLCL-1.06	sLCL-1.06_$T1_$GGF_$CN
199	sLCL-1.07	sLCL-1.07_$T1_$GGF_$CN
200	sLCL-1.08	sLCL-1.08_$T1_$GGF_$CN
201	sLCL-1.09	sLCL-1.09_$T1_$GGF_$CN
202	sLCL-1.10	sLCL-1.10_$T1_$GGF_$CN
203	sLCL-1.11	sLCL-1.11_$T1_$GGF_$CN
204	sLCL-1.12	sLCL-1.12_$T1_$GGF_$CN
205	sLCL-1.13	sLCL-1.13_$T1_$GGF_$CN
206	sLCL-1.17	sLCL-1.17_$T1_$GGF_$CN
207	sLCL-1.18	sLCL-1.18_$T0_$GGF_$CN
208	sLCL-1.19	sLCL-1.19_$T1_$GGF_$CN
209	sLCL-1.24	sLCL-1.24_$T1_$GGF_$CN
210	sLCL-2.14	sLCL-2.14_$T2_$GGF_$CN
211	sLCL-2.15	sLCL-2.15_$T2_$GGF_$CN
212	sLCL-2.16	sLCL-2.16_$T2_$GGF_$CN
213	sLCL-2.21	sLCL-2.21_$T2_$GGF_$CN
214	sLCL-2.22	sLCL-2.22_$T2_$GGF_$CN
215	sLCL-BL1.03	sLCL-BL1.03_$T1_$GGF_$CN
216	sLCL-BL1.20	sLCL-BL1.20_$T1_$GGF_$CN
217	sLCL-IM1.02	sLCL-IM1.02_$T1_$GGE_$CN
218	sLCL-IM1.05	sLCL-IM1.05_$T1_$GGE_$CN
219	sLCL-IM1.09	sLCL-IM1.09_$T1_$GGE_$CN
220	sLCL-IM1.16	sLCL-IM1.16_$T1_$GGE_$CN
221	sLCL-IM1.17	sLCL-IM1.17_$T1_$GGE_$CN
222	sLCL-IS1.01	sLCL-IS1.01_$T1_$GGE_$CC
223	sLCL-IS1.03	sLCL-IS1.03_$T1_$GGE_$CC
224	sLCL-IS1.04	sLCL-IS1.04_$T1_$GGE_$CC
225	sLCL-IS1.06	sLCL-IS1.06_$T1_$GGE_$CC
226	sLCL-IS1.07	sLCL-IS1.07_$T1_$GGE_$CC
227	sLCL-IS1.08	sLCL-IS1.08_$T1_$GGE_$CC
228	sLCL-IS1.10	sLCL-IS1.10_$T1_$GGE_$CC
229	sLCL-IS1.11	sLCL-IS1.11_$T1_$GGE_$CC
230	sLCL-IS1.12	sLCL-IS1.12_$T1_$GGE_$CC
231	sLCL-IS1.13	sLCL-IS1.13_$T1_$GGE_$CC
232	sLCL-IS1.14	sLCL-IS1.14_$T1_$GGE_$CC
233	sLCL-IS1.15	sLCL-IS1.15_$T1_$GGE_$CC
234	sLCL-IS1.18	sLCL-IS1.18_$T1_$GGE_$CC
235	sLCL-IS1.19	sLCL-IS1.19_$T1_$GGE_$CC
236	sLCL-IS1.20	sLCL-IS1.20_$T1_$GGE_$CC
237	sLCL-IS2.01	sLCL-IS2.01_$T2_$GGE_$CC
238	VGO	VGO_$T1_$GGS_$CC
239	Wewak2	Wewak2_$T2_$GGP_$CC
240	X50-7	X50-7_$T1_$GGU_$CN
241	YCCEL1	YCCEL1_$T1_$GGA_$CC

## Sheet: Sheet2
AFB1_$T2_$GGX_$CX
AG876_$T2_$GGF_$CC
AH_Saliva_8192_$T1_$GGA_$CN
AH_Saliva_8471_$T1_$GGA_$CN
AH_Saliva_8489_$T1_$GGA_$CN
AH_Saliva_9077_$T1_$GGA_$CN
AH_Saliva_9316_$T2_$GGA_$CN
Akata_$T1_$GGA_$CC
BL36_$T0_$GGF_$CC
BL37_$T1_$GGF_$CC
C666.1_$T1_$GGA_$CC
CCH_$T1_$GGS_$CC
Cheptages_$T2_$GGF_$CC
CV-ARG_$T1_$GGS_$CC
D3201.2_$T1_$GGA_$CC
Daudi_$T1_$GGF_$CC
DF_Tonsil_T47_$T1_$GGS_$CC
DF_Tonsil_T49_$T1_$GGS_$CC
ebv13_$T1_$GGE_$CN
ebv14_$T1_$GGE_$CN
ebv15_$T1_$GGE_$CN
ebv16_$T2_$GGE_$CN
ebv17_$T1_$GGE_$CN
ebv19_$T1_$GGE_$CN
ebv21_$T1_$GGE_$CN
ebv22_$T1_$GGE_$CN
ebv23_$T1_$GGE_$CN
ebv25_$T1_$GGE_$CN
ebv27_$T1_$GGE_$CN
ebv30_$T1_$GGE_$CN
ebv31_$T1_$GGE_$CN
ebv6_$T1_$GGE_$CN
ebv7_$T1_$GGE_$CN
ebv8_$T1_$GGE_$CN
ebv9_$T1_$GGE_$CN
EBVaGC1_$T1_$GGA_$CC
EBVaGC2_$T1_$GGA_$CC
EBVaGC3_$T1_$GGA_$CC
EBVaGC4_$T1_$GGA_$CC
EBVaGC5_$T1_$GGA_$CC
EBVaGC6_$T1_$GGA_$CC
EBVaGC7_$T1_$GGA_$CC
EBVaGC8_$T1_$GGA_$CC
EBVaGC9_$T1_$GGA_$CC
FNR_$T1_$GGS_$CC
GD1_$T1_$GGA_$CC
GD2_$T1_$GGA_$CC
GK_Akuba_$T1_$GGF_$CC
GK_BL16_$T2_$GGF_$CC
GK_BL18_$T1_$GGF_$CC
GK_BL36_$T1_$GGF_$CC
GK_BL42_$T1_$GGF_$CC
GK_BL44_$T1_$GGF_$CC
GK_BL60_$T1_$GGF_$CC
GK_BL67_$T1_$GGE_$CC
GK_BL72_$T1_$GGF_$CC
GK_Farage_$T1_$GGU_$CC
GK_LY47_$T1_$GGF_$CC
GK_LY65_$T1_$GGF_$CC
GK_PUT_$T2_$GGF_$CC
GK_RUDU_$T1_$GGF_$CC
H002213_$T1_$GGF_$CC
H018436D_$T1_$GGF_$CC
H03753A_$T1_$GGF_$CC
H058015C_$T1_$GGF_$CC
HKN14_$T1_$GGA_$CC
HKN15_$T1_$GGA_$CC
HKN19_$T1_$GGA_$CC
HKNPC1_$T1_$GGA_$CC
HL01_$T1_$GGE_$CC
HL02_$T1_$GGE_$CC
HL04_$T1_$GGE_$CC
HL05_$T1_$GGE_$CC
HL08_$T1_$GGE_$CC
HL09_$T1_$GGE_$CC
HL11_$T1_$GGE_$CC
HU11393_$T1_$GGF_$CC
IMS_Saliva_10_$T1_$GGE_$CN
IMS_Saliva_12_$T1_$GGA_$CN
IMS_Saliva_120_$T1_$GGA_$CN
IMS_Saliva_162_$T1_$GGE_$CN
IMS_Saliva_170_$T1_$GGN_$CN
IMS_Saliva_177_$T1_$GGN_$CN
IMS_Saliva_193_$T1_$GGE_$CN
IMS_Saliva_204_$T1_$GGE_$CN
IMS_Saliva_220_$T1_$GGN_$CN
IMS_Saliva_231_$T1_$GGU_$CN
IMS_Saliva_243_$T1_$GGA_$CN
IMS_Saliva_248_$T1_$GGN_$CN
IMS_Saliva_250_$T1_$GGA_$CN
IMS_Saliva_31_$T1_$GGN_$CN
IMS_Saliva_49_$T1_$GGA_$CN
IMS_Saliva_52_$T1_$GGA_$CN
IMS_Saliva_6_$T1_$GGE_$CN
IMS_Saliva_70_$T1_$GGE_$CN
IMS_Saliva_71_$T1_$GGE_$CN
IMS_Saliva_9_$T1_$GGE_$CN
JC_002_$T1_$GGU_$CN
JC_023_$T1_$GGU_$CN
JC_030-18_$T1_$GGU_$CN
JC_030-29_$T1_$GGU_$CN
JC_037_$T1_$GGU_$CN
JC_040_$T1_$GGU_$CN
JC_V005_$T1_$GGU_$CN
JC_V006_$T1_$GGU_$CN
Jijoye_$T2_$GGF_$CC
JM_LCL_IK_$T1_$GGI_$CN
JM_LCL_IN_$T1_$GGI_$CN
JM_LCL_MU_$T1_$GGI_$CN
JM_LCL_SU_$T1_$GGI_$CN
JM_NKTLY_218.1_$T1_$GGI_$CC
JM_NKTLY_96.1_$T1_$GGI_$CC
JM_NKTLY_98.1_$T1_$GGI_$CC
JM_NPC_biop_162_$T1_$GGI_$CC
JM_NPC_biop_238_$T1_$GGI_$CC
JM_NPC_biop_27_$T1_$GGI_$CC
JM_NPC_biop_51_$T1_$GGI_$CC
JM_NPC_bru_178_$T1_$GGI_$CC
JM_NPC_bru_238_$T1_$GGI_$CC
JM_NPC_bru_377_$T1_$GGI_$CC
JM_NPC_bru_38_$T1_$GGI_$CC
JM_NPC_bru_51_$T1_$GGI_$CC
JM_NPC_bru_L16_$T1_$GGI_$CC
JM_NPC_bru_L2_$T1_$GGI_$CC
JM_NPC_bru_L29_$T1_$GGI_$CC
JM_NPC_bru_L3_$T1_$GGI_$CC
JM_NPC_bru_L37_$T1_$GGI_$CC
JM_NPC_bru_L4_$T2_$GGI_$CC
JM_NPC_bru_L41_$T1_$GGI_$CC
JM_NPC_bru_L42_$T1_$GGI_$CC
JM_NPC_bru_L47_$T1_$GGI_$CC
JM_NPC_bru_L5_$T1_$GGI_$CC
JM_NPC_bru_L7_$T2_$GGI_$CC
JM_Saliva_18_$T1_$GGF_$CN
JM_Saliva_20_$T2_$GGF_$CN
JM_Saliva_33_$T1_$GGF_$CN
JM_Saliva_5_$T1_$GGF_$CN
JW_BL121B_$T1_$GGF_$CC
JW_BL17A_$T1_$GGF_$CC
JW_BL43B_$T1_$GGF_$CC
K4123-Mi_$T1_$GGU_$CN
K4413-Mi_$T1_$GGU_$CC
KF992564_$T1_$GGA_$CC
KF992565_$T1_$GGA_$CC
KF992566_$T1_$GGA_$CC
KF992567_$T1_$GGA_$CC
KF992568_$T1_$GGA_$CC
KF992569_$T1_$GGA_$CC
KF992570_$T1_$GGA_$CC
KF992571_$T1_$GGA_$CC
L591_$T1_$GGE_$CC
LC1_$T1_$GGA_$CC
LC2_$T1_$GGA_$CC
LC3_$T1_$GGA_$CC
LC4_$T1_$GGA_$CC
M81_$T1_$GGA_$CC
M81_gDNA_$T1_$GGA_$CC
M-ABA_$T1_$GGF_$CC
Mak_1_$T1_$GGF_$CC
Makau_$T1_$GGF_$CC
MP_$T1_$GGS_$CC
Mutu_$T1_$GGF_$CC
B95-8/NC_007605_$T1_$GGU_$CN_Reference
P11-871_$T1_$GGE_$CN
P12-1026_$T1_$GGE_$CN
P1-812_$T1_$GGE_$CN
P1-T1_$T1_$GGE_$CC
P2-1213_$T1_$GGE_$CN
P2-T1_$T1_$GGE_$CC
P3-2670_$T1_$GGE_$CN
P3HR1_c16_$T2_$GGF_$CC
P3-T1_$T1_$GGE_$CC
P4-2274_$T1_$GGE_$CN
P4-T1_$T1_$GGE_$CC
P5-1294_$T1_$GGE_$CN
P6-1751_$T1_$GGE_$CN
P7-2634_$T1_$GGE_$CN
P8-414_$T1_$GGE_$CN
P9-2631_$T1_$GGE_$CN
pLCL-TRL1-pre_$T1_$GGU_$CC
pLCL-TRL595_$T1_$GGU_$CC
RK_LCL_H12_$T1_$GGP_$CN
RK_LCL_H16_$T1_$GGP_$CN
RK_LCL_H35_$T1_$GGP_$CN
RK_LCL_L12_$T1_$GGP_$CN
RK_LCL_L19_$T2_$GGP_$CN
RK_LCL_L2_$T1_$GGP_$CN
RK_LCL_L24_$T1_$GGP_$CN
RK_LCL_L3_$T2_$GGP_$CN
RK_LCL_L4_$T2_$GGP_$CN
RK_LCL_L5_$T1_$GGP_$CN
RPF_$T1_$GGS_$CC
Saliva1_$T1_$GGA_$CN
SCL_$T1_$GGS_$CC
sLCL-1.02_$T1_$GGF_$CN
sLCL-1.04_$T1_$GGF_$CN
sLCL-1.05_$T1_$GGF_$CN
sLCL-1.06_$T1_$GGF_$CN
sLCL-1.07_$T1_$GGF_$CN
sLCL-1.08_$T1_$GGF_$CN
sLCL-1.09_$T1_$GGF_$CN
sLCL-1.10_$T1_$GGF_$CN
sLCL-1.11_$T1_$GGF_$CN
sLCL-1.12_$T1_$GGF_$CN
sLCL-1.13_$T1_$GGF_$CN
sLCL-1.17_$T1_$GGF_$CN
sLCL-1.18_$T0_$GGF_$CN
sLCL-1.19_$T1_$GGF_$CN
sLCL-1.24_$T1_$GGF_$CN
sLCL-2.14_$T2_$GGF_$CN
sLCL-2.15_$T2_$GGF_$CN
sLCL-2.16_$T2_$GGF_$CN
sLCL-2.21_$T2_$GGF_$CN
sLCL-2.22_$T2_$GGF_$CN
sLCL-BL1.03_$T1_$GGF_$CN
sLCL-BL1.20_$T1_$GGF_$CN
sLCL-IM1.02_$T1_$GGE_$CN
sLCL-IM1.05_$T1_$GGE_$CN
sLCL-IM1.09_$T1_$GGE_$CN
sLCL-IM1.16_$T1_$GGE_$CN
sLCL-IM1.17_$T1_$GGE_$CN
sLCL-IS1.01_$T1_$GGE_$CC
sLCL-IS1.03_$T1_$GGE_$CC
sLCL-IS1.04_$T1_$GGE_$CC
sLCL-IS1.06_$T1_$GGE_$CC
sLCL-IS1.07_$T1_$GGE_$CC
sLCL-IS1.08_$T1_$GGE_$CC
sLCL-IS1.10_$T1_$GGE_$CC
sLCL-IS1.11_$T1_$GGE_$CC
sLCL-IS1.12_$T1_$GGE_$CC
sLCL-IS1.13_$T1_$GGE_$CC
sLCL-IS1.14_$T1_$GGE_$CC
sLCL-IS1.15_$T1_$GGE_$CC
sLCL-IS1.18_$T1_$GGE_$CC
sLCL-IS1.19_$T1_$GGE_$CC
sLCL-IS1.20_$T1_$GGE_$CC
sLCL-IS2.01_$T2_$GGE_$CC
VGO_$T1_$GGS_$CC
Wewak2_$T2_$GGP_$CC
X50-7_$T1_$GGU_$CN
YCCEL1_$T1_$GGA_$CC
