# Supplementary material for: Essential role of inverted repeat in Epstein–Barr virus IR-1 in B cell transformation; geographical variation of the viral genome
Source: Philos Trans R Soc Lond B Biol Sci. 2019 Apr 8;374(1773):20180299. doi: 10.1098/rstb.2018.0299 (PMC6501908; doi:10.1098/rstb.2018.0299)
Supplement: Table S2 [file rstb20180299supp5.xlsx]

## Sheet: Sheet1
Table S2
Locations of peaks labelled in Fig 1C and their annotation from NC007605
PCA1	MSA	NC007605
A	60928	58151	BPLF1 repeat region length, downstream of Deubiquitinase region; thought to be a spacer section of the protein
B	81254	78129	gp350
C	92174	87447	EBNA3C C terminal repeats
D	92884	88157	EBNA3C C terminal repeats
E	95506	90347	BZLF1 intron repeat
F	173822	167818	LMP1 CAO deletion
PCA2
G	61072	58269	BPLF1 repeat region length, downstream of Deubiquitinase region; thought to be a spacer section of the protein
H	81312	78187	gp350
I	92178	87921	EBNA3C
J	95502	90343	BZLF1 intron repeat
K	137987- 138253	132571-132837	Mostly silent SNPs in BXRF1 , Ser to Tyr change at 132830
PCA3
L	173802-173831	167798-167827	LMP1 CAO deletion
Locations of peaks labelled in Fig S2 and their annotation from NC007605
		NC007605
		8450	oriP, between family of repeats and dyad symmetry regions
		35277	edge effect on N blanking of IR1
		36395	EBNA2 Proline repeat length
		36820	EBNA2 PNG variant
		39737	BHLF1 repeat region length
		58139	BPLF1 repeat region length, downstream of Deubiquitinase region; thought to be a spacer section of the protein
		78083	gp350
		78131	gp350
		85275	EBNA3B C terminal repeats
		87887	EBNA3C C terminal repeats
		88409	EBNA3C C terminal repeats
		88901	EBNA3C C terminal repeats
		90336	BZLF1 intron repeat
		145658	BART region 71-73nt insertion
		167798	LMP1 CAO deletion
