# Supplementary material for: Essential role of inverted repeat in Epstein–Barr virus IR-1 in B cell transformation; geographical variation of the viral genome
Source: Philos Trans R Soc Lond B Biol Sci. 2019 Apr 8;374(1773):20180299. doi: 10.1098/rstb.2018.0299 (PMC6501908; doi:10.1098/rstb.2018.0299)
Supplement: Table S3 [file rstb20180299supp6.xlsx]

## Sheet: Sheet1
Asia				Indonesia				Papua New Guinea				Africa				Europe				USA
MSA Ref	NC007605 Ref	EBV gene region		MSA Ref	NC007605 Ref	EBV gene region		MSA ref	NC007605 Ref	EBV gene region		MSA Ref	NC007605 Ref	EBV gene region		MSA ref	NC007605 Ref	EBV gene region		MSA ref	NC007605 Ref	EBV gene region
5489	4675	BNRF1		82895	79517	gp350		82895	79517	gp350		51756	49353	BPLF1		13204	11758	intron after C2 exon		51756	49353	BFRF3
12042	10624	Cp		83116	79737	gp350		83116	79737	gp350		52645	50241	BPLF1		13382	11936	intron after C2 exon		52645	50241	BPLF1
12769	11324	Cp		83117	79738	gp350		83117	79738	gp350		54649	52244	BPLF1		13385	11939	intron after C2 exon		54310	51905	BPLF1
12849	11404	C1 exon		83133	79754	gp350		83133	79754	gp350		55114	52709	BPLF1		13393	11947	intron after C2 exon		55114	52709	BPLF1
48693	46349	BFRF1A		83254	79872	gp350 5' UTR		83254	79872	gp350 5' UTR		59411	56854	BPLF1		51756	49353	BFRF3		59411	56854	BPLF1
48712	46368	BFRF1A		83275	79893	gp350 5' UTR		83275	79893	gp350 5' UTR		76755	73861	BSLF1		52645	50241	BPLF1		62059	59253	BOLF1
49583	47239	BFRF1		83658	80276	EBNA3A		83658	80276	EBNA3A		77258	74364	BSLF1		55114	52709	BPLF1		76755	73861	BSLF1
53785	51380	BPLF1		83720	80338	EBNA3A		83720	80338	EBNA3A		102367	97120	EBNA1		59071	56514	BPLF1		77258	74364	BSLF1
54909	52504	BPLF1		83768	80386	EBNA3A		83768	80386	EBNA3A		131296	125890	BcRF1		59411	56854	BPLF1		80536	77606	gp350
73372	70501	SM (BMLF1)		83874	80492	EBNA3A		83874	80492	EBNA3A		137664	132246	BXLF1		77258	74364	BSLF1		102367	97120	EBNA1
74470	71592	SM (BMLF1)		83886	80504	EBNA3A		83886	80504	EBNA3A		137811	132393	BXLF1		80536	77606	gp350		102405	97158	EBNA1
74476	71598	SM (BMLF1)		83990	80608	EBNA3A		83989	80607	EBNA3A		137817	132399	BXLF1		81251	78126	gp350		102413	97166	EBNA1
74555	71677	SM (BMLF1)		84000	80618	EBNA3A		83990	80608	EBNA3A		137847	132429	BXLF1		81252	78127	gp350		121705	116311	BDLF4
74756	71878	SM intron		84015	80633	EBNA3A		84000	80618	EBNA3A		138003	132585	BXRF1		81256	78131	gp350		123548	118154	BDLF3
75956	73064	BSLF1		84207	80825	EBNA3A		84015	80633	EBNA3A		138024	132606	BXRF1		102367	97120	EBNA1		123567	118173	BDLF3
76813	73919	BSLF1		84364	80982	EBNA3A		84207	80825	EBNA3A		138051	132633	BXRF1		102405	97158	EBNA1		123588	118194	BDLF3
77122	74228	BSLF1		84399	81017	EBNA3A		84364	80982	EBNA3A		138091	132673	BXRF1		102413	97166	EBNA1		123600	118206	BDLF3
79848	76918	BLRF2		84422	81040	EBNA3A		84399	81017	EBNA3A		138135	132717	BXRF1		105147	99839	BBLF4		123750	118356	BDLF3
80126	77196	gp350		84542	81160	EBNA3A		84422	81040	EBNA3A		138174	132756	BXRF1		131296	125890	BcRF1		123767	118373	BDLF3
113602	108256	BBLF1		84609	81227	EBNA3A		84542	81160	EBNA3A		138248	132830	BXRF1		137664	132246	BXLF1		131296	125890	BcRF1
113909	108562	BBLF1		84632	81250	EBNA3A		84609	81227	EBNA3A		138249	132831	BXRF1		137811	132393	BXLF1		137664	132246	BXLF1
117868	112487	BGLF3		84641	81259	EBNA3A		84632	81250	EBNA3A		140309	134887	BVLF1		137847	132429	BXLF1		137811	132393	BXLF1
128890	123493	BcLF1		84658	81276	EBNA3A		84641	81259	EBNA3A		144246	138813	BVLF1		138003	132585	BXRF1		137817	132399	BXLF1
130022	124618	BcLF1		84821	81439	EBNA3A		84658	81276	EBNA3A		174581	168236	LMP1		138024	132606	BXRF1		137847	132429	BXLF1
130486	125082	BcLF1		84871	81489	EBNA3A		84821	81439	EBNA3A		174633	168288	LMP1		138051	132633	BXRF1		138003	132585	BXRF1
130771	125365	BcRF1		84878	81496	EBNA3A		84871	81489	EBNA3A		174671	168326	LMP1		138091	132673	BXRF1		138024	132606	BXRF1
130795	125389	BcRF1		84933	81551	EBNA3A		84878	81496	EBNA3A		174746	168401	LMP1		138135	132717	BXRF1		138051	132633	BXRF1
130980	125574	BcRF1		84986	81604	EBNA3A		84933	81551	EBNA3A		174778	168433	LMP1		138174	132756	BXRF1		138091	132673	BXRF1
131094	125688	BcRF1		85079	81697	EBNA3A		84986	81604	EBNA3A		174812	168467	LMP1		138248	132830	BXRF1		138135	132717	BXRF1
131470	126064	BcRF1		85122	81740	EBNA3A		85079	81697	EBNA3A		174890	168544	LMP1		138249	132831	BXRF1		138174	132756	BXRF1
131781	126375	BcRF1		85519	82127	EBNA3A		85122	81740	EBNA3A		174941	168594	LMP1		139847	134425	BVRF1		138248	132830	BXRF1
134658	129249	BXLF2		85946	82553	EBNA3A		85366	81974	EBNA3A		175054	168707	LMP1		140309	134887	BVLF1		138249	132831	BXRF1
135065	129656	BXLF2		86193	82800	EBNA3A		85519	82127	EBNA3A		175072	168725	LMP1		144246	138813	BVLF1		139847	134425	BVRF1
172436	166438	LMP2A		86301	82908	EBNA3A		85946	82553	EBNA3A		175116	168767	LMP1		172908	166910	BNLF2a		140309	134887	BVLF1
174518	168173	LMP1		86499	83084	EBNA3B		86301	82908	EBNA3A		175121	168772	LMP1		173005	167007	BNLF2a		144246	138813	BVLF1
174642	168297	LMP1		87077	83660	EBNA3B		87178	83757	EBNA3B		175167	168818	LMP1		173135	167137	LMP1 3' UTR		150135	144655	BART
174650	168305	LMP1		87178	83757	EBNA3B		87837	84413	EBNA3B		175177	168828	LMP1		175293	168944	LMP1		172724	166726	BNLF2b
174759	168414	LMP1		87491	84069	EBNA3B		88501	85077	EBNA3B		175213	168864	LMP1		175450	169101	LMP1/LMP2B promoter		172908	166910	BNLF2a
174879	168533	LMP1		87536	84114	EBNA3B		88553	85129	EBNA3B		175243	168894	LMP1		175469	169120	LMP1/LMP2B promoter		173005	167007	BNLF2a
174886	168540	LMP1		87837	84413	EBNA3B		88649	85201	EBNA3B		175252	168903	LMP1		175521	169171	LMP1/LMP2B promoter		173135	167137	LMP1 3'UTR
174944	168597	LMP1		88501	85077	EBNA3B		88676	85228	EBNA3B		175642	169290	LMP1/LMP2B promoter		175642	169290	LMP1/LMP2B promoter
175007	168660	LMP1		88553	85129	EBNA3B		89829	85840	EBNA3B
175424	169075	LMP1/LMP2B promoter		88649	85201	EBNA3B		131300	125894	BcRF1
175523	169173	LMP1/LMP2B promoter		88676	85228	EBNA3B		155608	149836	LF2
175525	169175	LMP1/LMP2B promoter		89643	85655	EBNA3B		172506	166508	LMP1 3' UTR
175564	169214	LMP1/LMP2B promoter		89829	85840	EBNA3B		172795	166797	BNLF2b
175606	169256	LMP1/LMP2B promoter		114604	109232	BGLF5
				114619	109247	BGLF5
				114640	109268	BGLF5
				114701	109328	BGLF5
				130681	125275	BcRF1
				131257	125851	BcRF1
				131300	125894	BcRF1
				131317	125911	BcRF1
				131430	126024	BcRF1
				131472	126066	BcRF1
